# Supplementary material for: Targeted H3R26 Deimination Specifically Facilitates Estrogen Receptor Binding by Modifying Nucleosome Structure
Source: PLoS Genet. 2014 Sep 11;10(9):e1004613. doi: 10.1371/journal.pgen.1004613 (PMC4161307; doi:10.1371/journal.pgen.1004613)
Supplement: Dataset S1 — The set of filtered peaks (see Materials and Methods) used in this study. (TXT) [file pgen.1004613.s001.txt]

chr1	781105	781205
chr1	781170	781270
chr1	1000095	1000195
chr1	1008095	1008195
chr1	1009185	1009285
chr1	1014905	1015005
chr1	1015585	1015685
chr1	1015715	1015815
chr1	1071990	1072090
chr1	1092355	1092455
chr1	1315970	1316070
chr1	1368515	1368615
chr1	1830945	1831045
chr1	1831345	1831445
chr1	1933315	1933415
chr1	3002545	3002645
chr1	3002585	3002685
chr1	3043755	3043855
chr1	3043915	3044015
chr1	3043955	3044055
chr1	3130365	3130465
chr1	3237065	3237165
chr1	3254005	3254105
chr1	3254980	3255080
chr1	3283255	3283355
chr1	3748885	3748985
chr1	3749095	3749195
chr1	4672360	4672460
chr1	5373135	5373235
chr1	5433445	5433545
chr1	5491095	5491195
chr1	5494315	5494415
chr1	5495265	5495365
chr1	5510965	5511065
chr1	5658205	5658305
chr1	5658255	5658355
chr1	5709025	5709125
chr1	6019865	6019965
chr1	6158285	6158385
chr1	6161220	6161320
chr1	6218065	6218165
chr1	6295380	6295480
chr1	6362815	6362915
chr1	6403795	6403895
chr1	6416125	6416225
chr1	6543305	6543405
chr1	6543345	6543445
chr1	6671875	6671975
chr1	6682835	6682935
chr1	6682895	6682995
chr1	6880035	6880135
chr1	6969725	6969825
chr1	6970015	6970115
chr1	6970675	6970775
chr1	7015795	7015895
chr1	7019745	7019845
chr1	7020715	7020815
chr1	7030740	7030840
chr1	7166985	7167085
chr1	7170505	7170605
chr1	7288855	7288955
chr1	7288895	7288995
chr1	7386465	7386565
chr1	7386515	7386615
chr1	7507345	7507445
chr1	7508015	7508115
chr1	7589240	7589340
chr1	7601025	7601125
chr1	7669705	7669805
chr1	8118585	8118685
chr1	8180755	8180855
chr1	8251455	8251555
chr1	8254655	8254755
chr1	8254695	8254795
chr1	8258150	8258250
chr1	8260575	8260675
chr1	8262855	8262955
chr1	8319375	8319475
chr1	8451395	8451495
chr1	8455635	8455735
chr1	8472745	8472845
chr1	8524555	8524655
chr1	8524625	8524725
chr1	8721495	8721595
chr1	8772455	8772555
chr1	8772505	8772605
chr1	8772600	8772700
chr1	8802330	8802430
chr1	8975665	8975765
chr1	9187680	9187780
chr1	9223165	9223265
chr1	9353775	9353875
chr1	9363225	9363325
chr1	9375645	9375745
chr1	9386055	9386155
chr1	9404935	9405035
chr1	9406235	9406335
chr1	9406295	9406395
chr1	9435045	9435145
chr1	9435125	9435225
chr1	9444845	9444945
chr1	9865345	9865445
chr1	9885275	9885375
chr1	9923100	9923200
chr1	10010605	10010705
chr1	10078755	10078855
chr1	10576555	10576655
chr1	10576635	10576735
chr1	10577365	10577465
chr1	10583125	10583225
chr1	10583465	10583565
chr1	10596730	10596830
chr1	10596765	10596865
chr1	10597665	10597765
chr1	10734135	10734235
chr1	10734175	10734275
chr1	10735125	10735225
chr1	10735215	10735315
chr1	10735295	10735395
chr1	10752665	10752765
chr1	10757785	10757885
chr1	10757835	10757935
chr1	10770775	10770875
chr1	10787935	10788035
chr1	10811325	10811425
chr1	10812585	10812685
chr1	11020665	11020765
chr1	11434585	11434685
chr1	11464400	11464500
chr1	11544265	11544365
chr1	11544735	11544835
chr1	11545685	11545785
chr1	11918995	11919095
chr1	12514185	12514285
chr1	12545800	12545900
chr1	12546610	12546710
chr1	12588305	12588405
chr1	12588735	12588835
chr1	12609745	12609845
chr1	12660395	12660495
chr1	12660475	12660575
chr1	12676290	12676390
chr1	12693155	12693255
chr1	13904245	13904345
chr1	13926170	13926270
chr1	14157385	14157485
chr1	14208110	14208210
chr1	14609255	14609355
chr1	14928840	14928940
chr1	14928875	14928975
chr1	15064315	15064415
chr1	15064845	15064945
chr1	15169955	15170055
chr1	15240480	15240580
chr1	15252645	15252745
chr1	15303915	15304015
chr1	15331085	15331185
chr1	15341285	15341385
chr1	15342385	15342485
chr1	15342445	15342545
chr1	15342545	15342645
chr1	15343440	15343540
chr1	15343875	15343975
chr1	15348045	15348145
chr1	15348080	15348180
chr1	15352155	15352255
chr1	15375255	15375355
chr1	15498685	15498785
chr1	15556455	15556555
chr1	15611625	15611725
chr1	15611685	15611785
chr1	15731815	15731915
chr1	15731865	15731965
chr1	15789750	15789850
chr1	16126675	16126775
chr1	16127145	16127245
chr1	16396615	16396715
chr1	16421960	16422060
chr1	16422015	16422115
chr1	16446000	16446100
chr1	16471715	16471815
chr1	16471755	16471855
chr1	16500225	16500325
chr1	16500265	16500365
chr1	16502485	16502585
chr1	16539055	16539155
chr1	16539095	16539195
chr1	16934850	16934950
chr1	16935195	16935295
chr1	16940935	16941035
chr1	16940985	16941085
chr1	17043945	17044045
chr1	17044005	17044105
chr1	17382825	17382925
chr1	17395605	17395705
chr1	17396630	17396730
chr1	17402235	17402335
chr1	17405750	17405850
chr1	17420085	17420185
chr1	17425540	17425640
chr1	17431435	17431535
chr1	17559615	17559715
chr1	17560195	17560295
chr1	17564015	17564115
chr1	17571895	17571995
chr1	17577275	17577375
chr1	17630800	17630900
chr1	17641410	17641510
chr1	17755225	17755325
chr1	17795490	17795590
chr1	17799405	17799505
chr1	17829395	17829495
chr1	17837535	17837635
chr1	17847145	17847245
chr1	17851605	17851705
chr1	17856065	17856165
chr1	17857765	17857865
chr1	17857805	17857905
chr1	17886550	17886650
chr1	17904210	17904310
chr1	17920725	17920825
chr1	17926235	17926335
chr1	18161055	18161155
chr1	18205605	18205705
chr1	18218955	18219055
chr1	18351805	18351905
chr1	18391275	18391375
chr1	18458725	18458825
chr1	18460115	18460215
chr1	18492865	18492965
chr1	18514805	18514905
chr1	18516985	18517085
chr1	18517275	18517375
chr1	18528605	18528705
chr1	18611295	18611395
chr1	18611340	18611440
chr1	18624680	18624780
chr1	18625455	18625555
chr1	18646685	18646785
chr1	18646735	18646835
chr1	18649780	18649880
chr1	18692455	18692555
chr1	18692495	18692595
chr1	18692745	18692845
chr1	18692825	18692925
chr1	18696095	18696195
chr1	18710675	18710775
chr1	18725180	18725280
chr1	18925655	18925755
chr1	18932835	18932935
chr1	18945740	18945840
chr1	18961655	18961755
chr1	19113485	19113585
chr1	19203555	19203655
chr1	19334155	19334255
chr1	19337130	19337230
chr1	19337165	19337265
chr1	19752395	19752495
chr1	19753790	19753890
chr1	19798735	19798835
chr1	19908815	19908915
chr1	19919145	19919245
chr1	19919920	19920020
chr1	19923285	19923385
chr1	20301555	20301655
chr1	20435615	20435715
chr1	20539990	20540090
chr1	20682480	20682580
chr1	20683475	20683575
chr1	20683895	20683995
chr1	20683930	20684030
chr1	20685345	20685445
chr1	20686125	20686225
chr1	20865265	20865365
chr1	20865315	20865415
chr1	20940215	20940315
chr1	21111425	21111525
chr1	21390715	21390815
chr1	21568305	21568405
chr1	21569470	21569570
chr1	21569515	21569615
chr1	21573565	21573665
chr1	21573805	21573905
chr1	21578535	21578635
chr1	21581295	21581395
chr1	21594945	21595045
chr1	21595135	21595235
chr1	21602915	21603015
chr1	21602960	21603060
chr1	21645160	21645260
chr1	21650960	21651060
chr1	21660695	21660795
chr1	21663595	21663695
chr1	21665205	21665305
chr1	21704755	21704855
chr1	21728415	21728515
chr1	21948715	21948815
chr1	21952395	21952495
chr1	21958515	21958615
chr1	21960825	21960925
chr1	21961145	21961245
chr1	21961185	21961285
chr1	21961595	21961695
chr1	21961665	21961765
chr1	21962215	21962315
chr1	21962255	21962355
chr1	21965290	21965390
chr1	21965725	21965825
chr1	21965785	21965885
chr1	22281160	22281260
chr1	22283265	22283365
chr1	22283300	22283400
chr1	22369745	22369845
chr1	22467295	22467395
chr1	22468090	22468190
chr1	22468145	22468245
chr1	22582300	22582400
chr1	22586255	22586355
chr1	22586315	22586415
chr1	22615515	22615615
chr1	22739185	22739285
chr1	22739525	22739625
chr1	22739575	22739675
chr1	22799215	22799315
chr1	22799255	22799355
chr1	22952550	22952650
chr1	23450000	23450100
chr1	23656585	23656685
chr1	23693330	23693430
chr1	23693385	23693485
chr1	23776425	23776525
chr1	23776495	23776595
chr1	23857475	23857575
chr1	23858395	23858495
chr1	23880815	23880915
chr1	23883185	23883285
chr1	24151565	24151665
chr1	24283715	24283815
chr1	24327885	24327985
chr1	24338245	24338345
chr1	24345065	24345165
chr1	24345445	24345545
chr1	24392365	24392465
chr1	24487795	24487895
chr1	24612895	24612995
chr1	24640955	24641055
chr1	24691175	24691275
chr1	24747145	24747245
chr1	24747325	24747425
chr1	24889390	24889490
chr1	24889425	24889525
chr1	24894485	24894585
chr1	24894525	24894625
chr1	24897045	24897145
chr1	24912665	24912765
chr1	24918390	24918490
chr1	24924355	24924455
chr1	24924415	24924515
chr1	24927250	24927350
chr1	24927285	24927385
chr1	24932270	24932370
chr1	24959475	24959575
chr1	25019345	25019445
chr1	25096380	25096480
chr1	25223065	25223165
chr1	25360025	25360125
chr1	25894745	25894845
chr1	25894805	25894905
chr1	26041335	26041435
chr1	26083425	26083525
chr1	26083745	26083845
chr1	26083785	26083885
chr1	26345295	26345395
chr1	26688215	26688315
chr1	27194405	27194505
chr1	27240685	27240785
chr1	27357910	27358010
chr1	27357945	27358045
chr1	27462940	27463040
chr1	27468335	27468435
chr1	27470065	27470165
chr1	27471015	27471115
chr1	27471090	27471190
chr1	27472455	27472555
chr1	27478615	27478715
chr1	27492965	27493065
chr1	27928385	27928485
chr1	27971645	27971745
chr1	28846845	28846945
chr1	28846885	28846985
chr1	29139595	29139695
chr1	29224375	29224475
chr1	29554195	29554295
chr1	29554235	29554335
chr1	29577835	29577935
chr1	29577905	29578005
chr1	29754005	29754105
chr1	30193120	30193220
chr1	30459975	30460075
chr1	30690945	30691045
chr1	30692170	30692270
chr1	30692235	30692335
chr1	30769155	30769255
chr1	30769205	30769305
chr1	30769455	30769555
chr1	30775745	30775845
chr1	30776125	30776225
chr1	30805945	30806045
chr1	30818395	30818495
chr1	30818665	30818765
chr1	30818705	30818805
chr1	30855715	30855815
chr1	30871055	30871155
chr1	30871145	30871245
chr1	31012835	31012935
chr1	31296845	31296945
chr1	31297105	31297205
chr1	31378815	31378915
chr1	31475215	31475315
chr1	31497660	31497760
chr1	31659555	31659655
chr1	31659995	31660095
chr1	31702485	31702585
chr1	31841800	31841900
chr1	31885785	31885885
chr1	31886515	31886615
chr1	31950555	31950655
chr1	31976115	31976215
chr1	31976815	31976915
chr1	32036815	32036915
chr1	32049765	32049865
chr1	32050225	32050325
chr1	32139385	32139485
chr1	32139630	32139730
chr1	32139675	32139775
chr1	32149820	32149920
chr1	32167065	32167165
chr1	32167135	32167235
chr1	32235205	32235305
chr1	32235285	32235385
chr1	32235680	32235780
chr1	32235790	32235890
chr1	32296085	32296185
chr1	32296465	32296565
chr1	32308635	32308735
chr1	32320715	32320815
chr1	32320935	32321035
chr1	32345875	32345975
chr1	32345940	32346040
chr1	32346565	32346665
chr1	32347310	32347410
chr1	32363220	32363320
chr1	32363455	32363555
chr1	32377810	32377910
chr1	32379695	32379795
chr1	32398115	32398215
chr1	32404300	32404400
chr1	32706160	32706260
chr1	32798515	32798615
chr1	32798555	32798655
chr1	32879625	32879725
chr1	33232040	33232140
chr1	33471485	33471585
chr1	33471525	33471625
chr1	33473795	33473895
chr1	33474475	33474575
chr1	33474515	33474615
chr1	33890410	33890510
chr1	33902555	33902655
chr1	34105965	34106065
chr1	34106010	34106110
chr1	34115545	34115645
chr1	34126195	34126295
chr1	34189695	34189795
chr1	35055365	35055465
chr1	35161885	35161985
chr1	35206305	35206405
chr1	35291355	35291455
chr1	35291395	35291495
chr1	35917995	35918095
chr1	35918265	35918365
chr1	35970315	35970415
chr1	35971465	35971565
chr1	35971705	35971805
chr1	35971755	35971855
chr1	35971995	35972095
chr1	36669315	36669415
chr1	36669815	36669915
chr1	36729475	36729575
chr1	36734680	36734780
chr1	36735105	36735205
chr1	36735155	36735255
chr1	36802505	36802605
chr1	36874105	36874205
chr1	36874145	36874245
chr1	36902545	36902645
chr1	36902585	36902685
chr1	37008880	37008980
chr1	37057805	37057905
chr1	37057850	37057950
chr1	37059625	37059725
chr1	37217215	37217315
chr1	37217255	37217355
chr1	37300655	37300755
chr1	37455695	37455795
chr1	37495535	37495635
chr1	37504345	37504445
chr1	37857710	37857810
chr1	37922965	37923065
chr1	37923035	37923135
chr1	37931385	37931485
chr1	37931475	37931575
chr1	37961155	37961255
chr1	37961195	37961295
chr1	37961395	37961495
chr1	37961515	37961615
chr1	37963565	37963665
chr1	37963610	37963710
chr1	37965145	37965245
chr1	38000135	38000235
chr1	38078705	38078805
chr1	38257135	38257235
chr1	38259105	38259205
chr1	38881055	38881155
chr1	38884425	38884525
chr1	38887415	38887515
chr1	38887455	38887555
chr1	38921815	38921915
chr1	39035760	39035860
chr1	39035815	39035915
chr1	39035860	39035960
chr1	39037075	39037175
chr1	39108105	39108205
chr1	39118300	39118400
chr1	39194780	39194880
chr1	39278645	39278745
chr1	39279245	39279345
chr1	39582765	39582865
chr1	39608655	39608755
chr1	39640850	39640950
chr1	39644725	39644825
chr1	39644765	39644865
chr1	39670325	39670425
chr1	39714940	39715040
chr1	39715690	39715790
chr1	39721105	39721205
chr1	40318290	40318390
chr1	40418420	40418520
chr1	40419575	40419675
chr1	40419615	40419715
chr1	40426075	40426175
chr1	40446495	40446595
chr1	40446535	40446635
chr1	40496335	40496435
chr1	40496370	40496470
chr1	40560780	40560880
chr1	40606035	40606135
chr1	40606860	40606960
chr1	40607615	40607715
chr1	40607665	40607765
chr1	40617835	40617935
chr1	40617885	40617985
chr1	40653165	40653265
chr1	40770205	40770305
chr1	41162175	41162275
chr1	41162240	41162340
chr1	41269745	41269845
chr1	41269785	41269885
chr1	41351665	41351765
chr1	41353705	41353805
chr1	41363965	41364065
chr1	41364025	41364125
chr1	41365205	41365305
chr1	41366255	41366355
chr1	41383615	41383715
chr1	41385185	41385285
chr1	41388735	41388835
chr1	41389455	41389555
chr1	41789300	41789400
chr1	41818335	41818435
chr1	41829115	41829215
chr1	41836605	41836705
chr1	41837410	41837510
chr1	41837935	41838035
chr1	41838005	41838105
chr1	41889465	41889565
chr1	41904495	41904595
chr1	41926085	41926185
chr1	41953765	41953865
chr1	41954175	41954275
chr1	41954515	41954615
chr1	41964245	41964345
chr1	41964285	41964385
chr1	41966415	41966515
chr1	41966760	41966860
chr1	42125235	42125335
chr1	42153745	42153845
chr1	42176015	42176115
chr1	42185360	42185460
chr1	42230665	42230765
chr1	42242055	42242155
chr1	42244180	42244280
chr1	42255200	42255300
chr1	42255495	42255595
chr1	42255560	42255660
chr1	42295695	42295795
chr1	42322975	42323075
chr1	42323015	42323115
chr1	42324405	42324505
chr1	42324455	42324555
chr1	42324715	42324815
chr1	42325965	42326065
chr1	42328385	42328485
chr1	42328825	42328925
chr1	42328860	42328960
chr1	42332065	42332165
chr1	42333985	42334085
chr1	42617915	42618015
chr1	42617955	42618055
chr1	42631435	42631535
chr1	42672045	42672145
chr1	42672105	42672205
chr1	42675535	42675635
chr1	43123320	43123420
chr1	43123805	43123905
chr1	43439100	43439200
chr1	43456465	43456565
chr1	43458205	43458305
chr1	43459355	43459455
chr1	43534145	43534245
chr1	43535305	43535405
chr1	43546685	43546785
chr1	43601775	43601875
chr1	43601865	43601965
chr1	43997425	43997525
chr1	43997635	43997735
chr1	44001885	44001985
chr1	44236580	44236680
chr1	44249460	44249560
chr1	44249755	44249855
chr1	44296655	44296755
chr1	44302395	44302495
chr1	44302435	44302535
chr1	44350805	44350905
chr1	44351200	44351300
chr1	44509495	44509595
chr1	44510845	44510945
chr1	44510920	44511020
chr1	44533395	44533495
chr1	44705225	44705325
chr1	44809145	44809245
chr1	44834375	44834475
chr1	45040255	45040355
chr1	45040295	45040395
chr1	45280800	45280900
chr1	45285295	45285395
chr1	45672690	45672790
chr1	45770475	45770575
chr1	45775285	45775385
chr1	45813745	45813845
chr1	45909395	45909495
chr1	45910615	45910715
chr1	45910655	45910755
chr1	45910720	45910820
chr1	45911365	45911465
chr1	45912380	45912480
chr1	45982605	45982705
chr1	45982795	45982895
chr1	45985105	45985205
chr1	46056495	46056595
chr1	46145085	46145185
chr1	46268560	46268660
chr1	46293155	46293255
chr1	46318610	46318710
chr1	46444835	46444935
chr1	46472945	46473045
chr1	46472985	46473085
chr1	46600905	46601005
chr1	46637235	46637335
chr1	46637655	46637755
chr1	46637695	46637795
chr1	46638225	46638325
chr1	46638265	46638365
chr1	46644295	46644395
chr1	46645245	46645345
chr1	46647365	46647465
chr1	46648895	46648995
chr1	46871745	46871845
chr1	46944375	46944475
chr1	46988425	46988525
chr1	46988465	46988565
chr1	47069235	47069335
chr1	47069275	47069375
chr1	47185615	47185715
chr1	47214855	47214955
chr1	47219680	47219780
chr1	47223125	47223225
chr1	47223495	47223595
chr1	47223840	47223940
chr1	47233815	47233915
chr1	47253955	47254055
chr1	47267915	47268015
chr1	47406125	47406225
chr1	47856745	47856845
chr1	47915940	47916040
chr1	47943905	47944005
chr1	48002440	48002540
chr1	48002575	48002675
chr1	48024995	48025095
chr1	48131655	48131755
chr1	48237645	48237745
chr1	48247970	48248070
chr1	48248005	48248105
chr1	48348375	48348475
chr1	48355185	48355285
chr1	48360455	48360555
chr1	48386885	48386985
chr1	48451345	48451445
chr1	48451405	48451505
chr1	48564965	48565065
chr1	49147210	49147310
chr1	49224540	49224640
chr1	49224590	49224690
chr1	49344265	49344365
chr1	50051135	50051235
chr1	50051205	50051305
chr1	51772735	51772835
chr1	51772825	51772925
chr1	51782325	51782425
chr1	51782375	51782475
chr1	51787195	51787295
chr1	51790045	51790145
chr1	51812110	51812210
chr1	52007595	52007695
chr1	52007665	52007765
chr1	52024155	52024255
chr1	52024435	52024535
chr1	52032745	52032845
chr1	52033415	52033515
chr1	52034765	52034865
chr1	52035580	52035680
chr1	52044535	52044635
chr1	52049825	52049925
chr1	52072065	52072165
chr1	52073575	52073675
chr1	52078320	52078420
chr1	52078355	52078455
chr1	52095030	52095130
chr1	52442655	52442755
chr1	52443030	52443130
chr1	52585505	52585605
chr1	52585545	52585645
chr1	52633455	52633555
chr1	52657255	52657355
chr1	52659715	52659815
chr1	53163715	53163815
chr1	53407465	53407565
chr1	53877605	53877705
chr1	53947215	53947315
chr1	53991575	53991675
chr1	53999945	54000045
chr1	54048075	54048175
chr1	54058635	54058735
chr1	54058685	54058785
chr1	54060645	54060745
chr1	54126005	54126105
chr1	54168235	54168335
chr1	54168295	54168395
chr1	54359725	54359825
chr1	54384830	54384930
chr1	54408205	54408305
chr1	54481965	54482065
chr1	54580800	54580900
chr1	54580875	54580975
chr1	54684115	54684215
chr1	54684165	54684265
chr1	54731975	54732075
chr1	54797665	54797765
chr1	54840055	54840155
chr1	54849195	54849295
chr1	55106745	55106845
chr1	55106955	55107055
chr1	55718955	55719055
chr1	55773315	55773415
chr1	55822535	55822635
chr1	55894925	55895025
chr1	55985765	55985865
chr1	56000350	56000450
chr1	56059275	56059375
chr1	56076365	56076465
chr1	56098715	56098815
chr1	56098755	56098855
chr1	56100215	56100315
chr1	56100255	56100355
chr1	56104935	56105035
chr1	56149825	56149925
chr1	56152045	56152145
chr1	56160015	56160115
chr1	56160055	56160155
chr1	56165045	56165145
chr1	56326515	56326615
chr1	56397025	56397125
chr1	56666220	56666320
chr1	56850945	56851045
chr1	56850985	56851085
chr1	56904650	56904750
chr1	56905425	56905525
chr1	56905465	56905565
chr1	56957245	56957345
chr1	56986985	56987085
chr1	57013705	57013805
chr1	57021230	57021330
chr1	57021280	57021380
chr1	57024210	57024310
chr1	57039075	57039175
chr1	57154215	57154315
chr1	57178825	57178925
chr1	57178865	57178965
chr1	57253115	57253215
chr1	57253935	57254035
chr1	57254235	57254335
chr1	57277085	57277185
chr1	57277125	57277225
chr1	57674685	57674785
chr1	58227385	58227485
chr1	58648985	58649085
chr1	59042995	59043095
chr1	59058345	59058445
chr1	59111925	59112025
chr1	59117875	59117975
chr1	59341145	59341245
chr1	59351150	59351250
chr1	59495580	59495680
chr1	59521795	59521895
chr1	59680465	59680565
chr1	59680505	59680605
chr1	60280865	60280965
chr1	60280935	60281035
chr1	60283855	60283955
chr1	60297235	60297335
chr1	60297275	60297375
chr1	60297615	60297715
chr1	60322615	60322715
chr1	60387285	60387385
chr1	60387375	60387475
chr1	60387755	60387855
chr1	60402380	60402480
chr1	60441825	60441925
chr1	60441865	60441965
chr1	61377415	61377515
chr1	61391315	61391415
chr1	61580360	61580460
chr1	61591675	61591775
chr1	61608910	61609010
chr1	61608950	61609050
chr1	61649550	61649650
chr1	61681475	61681575
chr1	61758735	61758835
chr1	61759755	61759855
chr1	61870050	61870150
chr1	61901665	61901765
chr1	61911585	61911685
chr1	61918225	61918325
chr1	61962095	61962195
chr1	61962145	61962245
chr1	61962450	61962550
chr1	61964165	61964265
chr1	62025435	62025535
chr1	62106395	62106495
chr1	62108230	62108330
chr1	62108685	62108785
chr1	62191215	62191315
chr1	62208110	62208210
chr1	62210055	62210155
chr1	63244055	63244155
chr1	63650940	63651040
chr1	63697070	63697170
chr1	63697105	63697205
chr1	63722745	63722845
chr1	63735455	63735555
chr1	64433325	64433425
chr1	64472645	64472745
chr1	64472715	64472815
chr1	64505360	64505460
chr1	64517765	64517865
chr1	64539585	64539685
chr1	64540520	64540620
chr1	64579875	64579975
chr1	64605895	64605995
chr1	64687205	64687305
chr1	64748195	64748295
chr1	64761370	64761470
chr1	64809285	64809385
chr1	64809625	64809725
chr1	64810035	64810135
chr1	64812235	64812335
chr1	64870400	64870500
chr1	64871015	64871115
chr1	64902015	64902115
chr1	64933550	64933650
chr1	65030115	65030215
chr1	65167795	65167895
chr1	65344915	65345015
chr1	65359105	65359205
chr1	65359140	65359240
chr1	65413795	65413895
chr1	65432395	65432495
chr1	65448995	65449095
chr1	65462675	65462775
chr1	65462735	65462835
chr1	65510205	65510305
chr1	65720550	65720650
chr1	65763340	65763440
chr1	66084590	66084690
chr1	66153645	66153745
chr1	66693010	66693110
chr1	66918015	66918115
chr1	67000390	67000490
chr1	67005425	67005525
chr1	67008530	67008630
chr1	67009245	67009345
chr1	67009345	67009445
chr1	67837525	67837625
chr1	67934055	67934155
chr1	68044515	68044615
chr1	68044555	68044655
chr1	68074890	68074990
chr1	68098595	68098695
chr1	68098655	68098755
chr1	68112065	68112165
chr1	68112725	68112825
chr1	68961395	68961495
chr1	68987205	68987305
chr1	70976675	70976775
chr1	71218120	71218220
chr1	71340640	71340740
chr1	71381155	71381255
chr1	71451540	71451640
chr1	71914425	71914525
chr1	71927285	71927385
chr1	71954375	71954475
chr1	71985965	71986065
chr1	71995005	71995105
chr1	71995045	71995145
chr1	72246965	72247065
chr1	72384485	72384585
chr1	72468885	72468985
chr1	72472445	72472545
chr1	72948715	72948815
chr1	74536905	74537005
chr1	74536965	74537065
chr1	74537205	74537305
chr1	74543815	74543915
chr1	74710895	74710995
chr1	74710930	74711030
chr1	74897880	74897980
chr1	74898140	74898240
chr1	74898190	74898290
chr1	74939375	74939475
chr1	74948380	74948480
chr1	74948445	74948545
chr1	74951145	74951245
chr1	74951205	74951305
chr1	74992685	74992785
chr1	75015260	75015360
chr1	75015305	75015405
chr1	75118310	75118410
chr1	75118365	75118465
chr1	75155925	75156025
chr1	75155975	75156075
chr1	75169195	75169295
chr1	75684195	75684295
chr1	76174720	76174820
chr1	76524705	76524805
chr1	76525245	76525345
chr1	76525885	76525985
chr1	76730865	76730965
chr1	76730930	76731030
chr1	76989970	76990070
chr1	77103355	77103455
chr1	77229630	77229730
chr1	77238230	77238330
chr1	77409935	77410035
chr1	77410795	77410895
chr1	77729395	77729495
chr1	77729455	77729555
chr1	77755210	77755310
chr1	77913285	77913385
chr1	77975130	77975230
chr1	78513445	78513545
chr1	79266600	79266700
chr1	79393750	79393850
chr1	79408085	79408185
chr1	79698665	79698765
chr1	79728415	79728515
chr1	79756050	79756150
chr1	79756855	79756955
chr1	79756895	79756995
chr1	79767560	79767660
chr1	79768205	79768305
chr1	79827085	79827185
chr1	79829335	79829435
chr1	79829685	79829785
chr1	79858275	79858375
chr1	80129815	80129915
chr1	80129855	80129955
chr1	80549725	80549825
chr1	80596630	80596730
chr1	80625925	80626025
chr1	81197105	81197205
chr1	81379625	81379725
chr1	81383040	81383140
chr1	81384070	81384170
chr1	81474160	81474260
chr1	81500190	81500290
chr1	81632905	81633005
chr1	81659050	81659150
chr1	81668105	81668205
chr1	81869745	81869845
chr1	82126105	82126205
chr1	82734795	82734895
chr1	82852385	82852485
chr1	82852645	82852745
chr1	83015595	83015695
chr1	83280955	83281055
chr1	83281815	83281915
chr1	83330415	83330515
chr1	83521265	83521365
chr1	83521335	83521435
chr1	83521605	83521705
chr1	83997825	83997925
chr1	84279285	84279385
chr1	84297725	84297825
chr1	84656640	84656740
chr1	84656715	84656815
chr1	84658365	84658465
chr1	84659425	84659525
chr1	84660750	84660850
chr1	84700985	84701085
chr1	84702565	84702665
chr1	84726570	84726670
chr1	84875565	84875665
chr1	84875770	84875870
chr1	84899165	84899265
chr1	85225565	85225665
chr1	85240645	85240745
chr1	85295765	85295865
chr1	85313045	85313145
chr1	85603495	85603595
chr1	85668805	85668905
chr1	85680450	85680550
chr1	85680505	85680605
chr1	85688975	85689075
chr1	85690835	85690935
chr1	85744510	85744610
chr1	85744545	85744645
chr1	85763685	85763785
chr1	85961325	85961425
chr1	85970085	85970185
chr1	85970320	85970420
chr1	86010505	86010605
chr1	86016730	86016830
chr1	86016775	86016875
chr1	86064915	86065015
chr1	86288505	86288605
chr1	87221695	87221795
chr1	87224495	87224595
chr1	87246625	87246725
chr1	87258715	87258815
chr1	87258970	87259070
chr1	87259025	87259125
chr1	87453255	87453355
chr1	87458715	87458815
chr1	87459145	87459245
chr1	87526090	87526190
chr1	87835575	87835675
chr1	87852055	87852155
chr1	87915655	87915755
chr1	87940275	87940375
chr1	88148060	88148160
chr1	88153640	88153740
chr1	88153965	88154065
chr1	88154050	88154150
chr1	88180875	88180975
chr1	88219960	88220060
chr1	88220035	88220135
chr1	88368005	88368105
chr1	88759270	88759370
chr1	88759640	88759740
chr1	88857175	88857275
chr1	88868145	88868245
chr1	88920535	88920635
chr1	88940335	88940435
chr1	88975145	88975245
chr1	89348095	89348195
chr1	89511120	89511220
chr1	89514845	89514945
chr1	89515880	89515980
chr1	89669055	89669155
chr1	90209015	90209115
chr1	90841455	90841555
chr1	91316850	91316950
chr1	91316885	91316985
chr1	91565890	91565990
chr1	91565995	91566095
chr1	91692405	91692505
chr1	92215455	92215555
chr1	92234465	92234565
chr1	92424795	92424895
chr1	93218585	93218685
chr1	93222215	93222315
chr1	93399200	93399300
chr1	93459775	93459875
chr1	94064940	94065040
chr1	94064975	94065075
chr1	94082175	94082275
chr1	94083385	94083485
chr1	94135755	94135855
chr1	94221405	94221505
chr1	94232265	94232365
chr1	94243545	94243645
chr1	94244485	94244585
chr1	94245425	94245525
chr1	94247435	94247535
chr1	94374355	94374455
chr1	94566615	94566715
chr1	94566720	94566820
chr1	94583555	94583655
chr1	94713475	94713575
chr1	94716045	94716145
chr1	94718035	94718135
chr1	94789325	94789425
chr1	94791320	94791420
chr1	94808215	94808315
chr1	94823370	94823470
chr1	94872225	94872325
chr1	94888730	94888830
chr1	94891455	94891555
chr1	95087295	95087395
chr1	95112135	95112235
chr1	95126805	95126905
chr1	95126845	95126945
chr1	95338865	95338965
chr1	95362145	95362245
chr1	95459575	95459675
chr1	95459925	95460025
chr1	95590545	95590645
chr1	96525435	96525535
chr1	96526215	96526315
chr1	100064905	100065005
chr1	100064955	100065055
chr1	100214095	100214195
chr1	100307745	100307845
chr1	100352885	100352985
chr1	100408790	100408890
chr1	100431285	100431385
chr1	100431745	100431845
chr1	100452465	100452565
chr1	100452545	100452645
chr1	100812085	100812185
chr1	100896035	100896135
chr1	100905800	100905900
chr1	100916965	100917065
chr1	100951460	100951560
chr1	101669715	101669815
chr1	101723635	101723735
chr1	101831785	101831885
chr1	102263485	102263585
chr1	102372990	102373090
chr1	102517875	102517975
chr1	102900105	102900205
chr1	103291710	103291810
chr1	103298795	103298895
chr1	103406965	103407065
chr1	107076515	107076615
chr1	107223165	107223265
chr1	107223725	107223825
chr1	107537865	107537965
chr1	107921275	107921375
chr1	107921515	107921615
chr1	107921645	107921745
chr1	107963295	107963395
chr1	108281305	108281405
chr1	108299125	108299225
chr1	108309995	108310095
chr1	108372375	108372475
chr1	108372425	108372525
chr1	108397260	108397360
chr1	108397295	108397395
chr1	108479365	108479465
chr1	108479405	108479505
chr1	108741935	108742035
chr1	109356110	109356210
chr1	109356205	109356305
chr1	109658425	109658525
chr1	109680745	109680845
chr1	109681030	109681130
chr1	109692025	109692125
chr1	109692075	109692175
chr1	109694005	109694105
chr1	109694955	109695055
chr1	109697295	109697395
chr1	109702035	109702135
chr1	109724070	109724170
chr1	109724105	109724205
chr1	109741925	109742025
chr1	109742225	109742325
chr1	109788975	109789075
chr1	109789015	109789115
chr1	109817455	109817555
chr1	110267005	110267105
chr1	110268225	110268325
chr1	110271510	110271610
chr1	110271590	110271690
chr1	110271775	110271875
chr1	110272505	110272605
chr1	110444385	110444485
chr1	110490715	110490815
chr1	110493215	110493315
chr1	110493255	110493355
chr1	110504950	110505050
chr1	110530215	110530315
chr1	110540405	110540505
chr1	110641115	110641215
chr1	110708685	110708785
chr1	110735255	110735355
chr1	110778755	110778855
chr1	110778795	110778895
chr1	110782915	110783015
chr1	110788745	110788845
chr1	110879255	110879355
chr1	110879295	110879395
chr1	111078335	111078435
chr1	111153320	111153420
chr1	111155165	111155265
chr1	111289270	111289370
chr1	111642015	111642115
chr1	111786005	111786105
chr1	111786075	111786175
chr1	111970455	111970555
chr1	112013695	112013795
chr1	112013735	112013835
chr1	112015920	112016020
chr1	112015970	112016070
chr1	112056225	112056325
chr1	112057535	112057635
chr1	112078095	112078195
chr1	112119305	112119405
chr1	112436345	112436445
chr1	112462815	112462915
chr1	112521515	112521615
chr1	112530645	112530745
chr1	112530715	112530815
chr1	113005125	113005225
chr1	113136545	113136645
chr1	113137295	113137395
chr1	113256260	113256360
chr1	113412025	113412125
chr1	113689555	113689655
chr1	113690665	113690765
chr1	113752025	113752125
chr1	113752115	113752215
chr1	113760255	113760355
chr1	113785285	113785385
chr1	113822735	113822835
chr1	113822955	113823055
chr1	113824355	113824455
chr1	113844630	113844730
chr1	113930915	113931015
chr1	113931425	113931525
chr1	114220045	114220145
chr1	114333290	114333390
chr1	114352615	114352715
chr1	114519375	114519475
chr1	114532085	114532185
chr1	114532120	114532220
chr1	114543200	114543300
chr1	114575555	114575655
chr1	114575940	114576040
chr1	114576795	114576895
chr1	114585865	114585965
chr1	114709920	114710020
chr1	114996255	114996355
chr1	115023355	115023455
chr1	115044855	115044955
chr1	115093125	115093225
chr1	115571825	115571925
chr1	115722380	115722480
chr1	115722415	115722515
chr1	115860255	115860355
chr1	115860305	115860405
chr1	115893660	115893760
chr1	115943685	115943785
chr1	116074210	116074310
chr1	116192675	116192775
chr1	116192765	116192865
chr1	116207550	116207650
chr1	116208205	116208305
chr1	116208845	116208945
chr1	116208880	116208980
chr1	116255785	116255885
chr1	116256865	116256965
chr1	116257195	116257295
chr1	116257530	116257630
chr1	116257575	116257675
chr1	116334720	116334820
chr1	116353895	116353995
chr1	116353935	116354035
chr1	116358455	116358555
chr1	116495375	116495475
chr1	116534225	116534325
chr1	116551445	116551545
chr1	116553495	116553595
chr1	116553540	116553640
chr1	116670905	116671005
chr1	116703025	116703125
chr1	116710095	116710195
chr1	116710145	116710245
chr1	116717780	116717880
chr1	116722145	116722245
chr1	116785405	116785505
chr1	116809745	116809845
chr1	116810915	116811015
chr1	116832835	116832935
chr1	116854695	116854795
chr1	116854730	116854830
chr1	116855090	116855190
chr1	116975935	116976035
chr1	116992255	116992355
chr1	116992310	116992410
chr1	117032215	117032315
chr1	117034945	117035045
chr1	117051180	117051280
chr1	117195560	117195660
chr1	117209485	117209585
chr1	117216775	117216875
chr1	117216825	117216925
chr1	117217515	117217615
chr1	117334510	117334610
chr1	117368590	117368690
chr1	117396430	117396530
chr1	117401675	117401775
chr1	117420715	117420815
chr1	117422495	117422595
chr1	117424610	117424710
chr1	117454915	117455015
chr1	117454950	117455050
chr1	117462575	117462675
chr1	117527315	117527415
chr1	117556065	117556165
chr1	117560800	117560900
chr1	117722410	117722510
chr1	117724405	117724505
chr1	117751495	117751595
chr1	117751895	117751995
chr1	117751945	117752045
chr1	117758875	117758975
chr1	117758940	117759040
chr1	117811665	117811765
chr1	117811745	117811845
chr1	117844755	117844855
chr1	117844795	117844895
chr1	117846125	117846225
chr1	118105310	118105410
chr1	118113935	118114035
chr1	118132995	118133095
chr1	118133440	118133540
chr1	118135065	118135165
chr1	118170505	118170605
chr1	118175025	118175125
chr1	118197130	118197230
chr1	118214890	118214990
chr1	118214945	118215045
chr1	118221085	118221185
chr1	118389920	118390020
chr1	118624125	118624225
chr1	118643575	118643675
chr1	118643630	118643730
chr1	118659715	118659815
chr1	118832725	118832825
chr1	118869995	118870095
chr1	119098435	119098535
chr1	119099640	119099740
chr1	119099695	119099795
chr1	119131315	119131415
chr1	119931215	119931315
chr1	120317055	120317155
chr1	120322680	120322780
chr1	120326110	120326210
chr1	120328505	120328605
chr1	120333560	120333660
chr1	120333595	120333695
chr1	144007935	144008035
chr1	144010935	144011035
chr1	144532355	144532455
chr1	144891895	144891995
chr1	144920015	144920115
chr1	144989320	144989420
chr1	144989355	144989455
chr1	144992985	144993085
chr1	144993475	144993575
chr1	145433125	145433225
chr1	145433585	145433685
chr1	145447875	145447975
chr1	145631250	145631350
chr1	145669315	145669415
chr1	145723725	145723825
chr1	145723760	145723860
chr1	145723795	145723895
chr1	145726675	145726775
chr1	145726720	145726820
chr1	146502005	146502105
chr1	146581480	146581580
chr1	146581825	146581925
chr1	146687285	146687385
chr1	146687345	146687445
chr1	146687665	146687765
chr1	146713705	146713805
chr1	147084495	147084595
chr1	147141545	147141645
chr1	147141585	147141685
chr1	147141985	147142085
chr1	147142035	147142135
chr1	147169565	147169665
chr1	147188835	147188935
chr1	147189245	147189345
chr1	147727395	147727495
chr1	149209605	149209705
chr1	149989490	149989590
chr1	149989525	149989625
chr1	150536580	150536680
chr1	150661970	150662070
chr1	150784165	150784265
chr1	150943905	150944005
chr1	150944305	150944405
chr1	150951845	150951945
chr1	150954365	150954465
chr1	150976665	150976765
chr1	150978485	150978585
chr1	150979235	150979335
chr1	150980625	150980725
chr1	151020395	151020495
chr1	151302620	151302720
chr1	151486750	151486850
chr1	151554625	151554725
chr1	151554670	151554770
chr1	151739065	151739165
chr1	151833565	151833665
chr1	151896085	151896185
chr1	151897335	151897435
chr1	151941580	151941680
chr1	151941625	151941725
chr1	151945045	151945145
chr1	151962715	151962815
chr1	151966515	151966615
chr1	151966675	151966775
chr1	151966725	151966825
chr1	152715735	152715835
chr1	152716025	152716125
chr1	152716065	152716165
chr1	153338015	153338115
chr1	153338090	153338190
chr1	153483645	153483745
chr1	153492815	153492915
chr1	153493685	153493785
chr1	153551270	153551370
chr1	153559895	153559995
chr1	153580855	153580955
chr1	153581590	153581690
chr1	153588985	153589085
chr1	154159345	154159445
chr1	154159545	154159645
chr1	154163170	154163270
chr1	154166485	154166585
chr1	154301905	154302005
chr1	154307130	154307230
chr1	154307260	154307360
chr1	154313085	154313185
chr1	154390695	154390795
chr1	154402585	154402685
chr1	154402805	154402905
chr1	154436215	154436315
chr1	154659080	154659180
chr1	154690380	154690480
chr1	154711055	154711155
chr1	154780835	154780935
chr1	154780915	154781015
chr1	154782405	154782505
chr1	154801610	154801710
chr1	154835400	154835500
chr1	154887355	154887455
chr1	154914065	154914165
chr1	154995335	154995435
chr1	155003305	155003405
chr1	155011515	155011615
chr1	155063625	155063725
chr1	155090285	155090385
chr1	155149755	155149855
chr1	155149845	155149945
chr1	155660545	155660645
chr1	155795885	155795985
chr1	155912695	155912795
chr1	155914305	155914405
chr1	155914680	155914780
chr1	156072145	156072245
chr1	156370135	156370235
chr1	156426250	156426350
chr1	156441600	156441700
chr1	156441635	156441735
chr1	156441955	156442055
chr1	156458525	156458625
chr1	156474625	156474725
chr1	156583255	156583355
chr1	156583295	156583395
chr1	156585815	156585915
chr1	156586415	156586515
chr1	156718565	156718665
chr1	156801030	156801130
chr1	156955605	156955705
chr1	157102085	157102185
chr1	157102575	157102675
chr1	157204815	157204915
chr1	157205125	157205225
chr1	157998745	157998845
chr1	158111550	158111650
chr1	158127835	158127935
chr1	159870295	159870395
chr1	159870335	159870435
chr1	159916015	159916115
chr1	159940885	159940985
chr1	160031395	160031495
chr1	160404765	160404865
chr1	160593285	160593385
chr1	160806405	160806505
chr1	160915790	160915890
chr1	161002465	161002565
chr1	161088765	161088865
chr1	161691395	161691495
chr1	162030915	162031015
chr1	162104585	162104685
chr1	162104635	162104735
chr1	162114385	162114485
chr1	162114445	162114545
chr1	162122125	162122225
chr1	162122165	162122265
chr1	162122265	162122365
chr1	162127450	162127550
chr1	162128525	162128625
chr1	162129385	162129485
chr1	162133355	162133455
chr1	162135445	162135545
chr1	162135775	162135875
chr1	162138255	162138355
chr1	162255215	162255315
chr1	162299725	162299825
chr1	162299775	162299875
chr1	162358420	162358520
chr1	162377985	162378085
chr1	162378025	162378125
chr1	162536845	162536945
chr1	162694025	162694125
chr1	162702095	162702195
chr1	162816795	162816895
chr1	163736430	163736530
chr1	164480715	164480815
chr1	164560045	164560145
chr1	164568045	164568145
chr1	164576295	164576395
chr1	164580955	164581055
chr1	164581225	164581325
chr1	164583905	164584005
chr1	164676345	164676445
chr1	164685650	164685750
chr1	164717675	164717775
chr1	164717955	164718055
chr1	164727025	164727125
chr1	164731375	164731475
chr1	164741030	164741130
chr1	164742115	164742215
chr1	165128155	165128255
chr1	165131625	165131725
chr1	165131845	165131945
chr1	165132315	165132415
chr1	165133425	165133525
chr1	165155335	165155435
chr1	165161610	165161710
chr1	165237115	165237215
chr1	165297445	165297545
chr1	165376745	165376845
chr1	165459595	165459695
chr1	165459630	165459730
chr1	165513795	165513895
chr1	166572725	166572825
chr1	166793905	166794005
chr1	166794795	166794895
chr1	166807325	166807425
chr1	167670980	167671080
chr1	167895985	167896085
chr1	167896035	167896135
chr1	167896365	167896465
chr1	167906795	167906895
chr1	168600975	168601075
chr1	168735905	168736005
chr1	168735965	168736065
chr1	168831055	168831155
chr1	168849385	168849485
chr1	168849425	168849525
chr1	168876525	168876625
chr1	168883325	168883425
chr1	168908860	168908960
chr1	168942710	168942810
chr1	168996945	168997045
chr1	169042790	169042890
chr1	169076295	169076395
chr1	169078205	169078305
chr1	169478710	169478810
chr1	169479975	169480075
chr1	169483915	169484015
chr1	169483985	169484085
chr1	169486970	169487070
chr1	169498735	169498835
chr1	169499405	169499505
chr1	169517675	169517775
chr1	169541545	169541645
chr1	169659615	169659715
chr1	171224200	171224300
chr1	171224465	171224565
chr1	171226725	171226825
chr1	171226775	171226875
chr1	171227795	171227895
chr1	171228835	171228935
chr1	171312365	171312465
chr1	171393815	171393915
chr1	171534355	171534455
chr1	172280105	172280205
chr1	172326735	172326835
chr1	172328185	172328285
chr1	172329005	172329105
chr1	172329855	172329955
chr1	172453505	172453605
chr1	172494795	172494895
chr1	172497935	172498035
chr1	172499275	172499375
chr1	172600045	172600145
chr1	172600095	172600195
chr1	172608885	172608985
chr1	172611485	172611585
chr1	172611535	172611635
chr1	172612235	172612335
chr1	172715635	172715735
chr1	172715675	172715775
chr1	172862295	172862395
chr1	172862335	172862435
chr1	172945945	172946045
chr1	173144790	173144890
chr1	173159765	173159865
chr1	173159985	173160085
chr1	173837585	173837685
chr1	173987865	173987965
chr1	174320745	174320845
chr1	174466925	174467025
chr1	174483560	174483660
chr1	174483595	174483695
chr1	174526075	174526175
chr1	174526125	174526225
chr1	174527275	174527375
chr1	174544835	174544935
chr1	174552895	174552995
chr1	174553315	174553415
chr1	174553425	174553525
chr1	174572275	174572375
chr1	174935255	174935355
chr1	174940745	174940845
chr1	174940805	174940905
chr1	175147775	175147875
chr1	175149295	175149395
chr1	175156405	175156505
chr1	175156445	175156545
chr1	175642465	175642565
chr1	175642510	175642610
chr1	175642805	175642905
chr1	176020790	176020890
chr1	176300125	176300225
chr1	176560415	176560515
chr1	176672875	176672975
chr1	176792405	176792505
chr1	176793805	176793905
chr1	177033185	177033285
chr1	177041585	177041685
chr1	177114425	177114525
chr1	177225565	177225665
chr1	177225605	177225705
chr1	177244600	177244700
chr1	177245705	177245805
chr1	177270545	177270645
chr1	177270580	177270680
chr1	177274885	177274985
chr1	177274965	177275065
chr1	177322215	177322315
chr1	177382685	177382785
chr1	177388655	177388755
chr1	177388935	177389035
chr1	177388995	177389095
chr1	177389365	177389465
chr1	177389435	177389535
chr1	177410165	177410265
chr1	177418025	177418125
chr1	177420385	177420485
chr1	177445985	177446085
chr1	177541005	177541105
chr1	177554900	177555000
chr1	177558785	177558885
chr1	177580225	177580325
chr1	177588335	177588435
chr1	177588395	177588495
chr1	177589895	177589995
chr1	177759845	177759945
chr1	177841745	177841845
chr1	177920715	177920815
chr1	178624895	178624995
chr1	178974845	178974945
chr1	179301275	179301375
chr1	179301315	179301415
chr1	179340840	179340940
chr1	179341495	179341595
chr1	179675215	179675315
chr1	179835835	179835935
chr1	179835875	179835975
chr1	179843985	179844085
chr1	179852235	179852335
chr1	179852270	179852370
chr1	179900245	179900345
chr1	180126795	180126895
chr1	180126845	180126945
chr1	180137175	180137275
chr1	180143650	180143750
chr1	180197785	180197885
chr1	180239195	180239295
chr1	180513245	180513345
chr1	180755175	180755275
chr1	181088515	181088615
chr1	181088565	181088665
chr1	181096235	181096335
chr1	181102865	181102965
chr1	181104275	181104375
chr1	182070695	182070795
chr1	182098325	182098425
chr1	182110335	182110435
chr1	182213705	182213805
chr1	182213750	182213850
chr1	182284475	182284575
chr1	182299710	182299810
chr1	182573035	182573135
chr1	182602875	182602975
chr1	182602910	182603010
chr1	182616025	182616125
chr1	182672795	182672895
chr1	182993105	182993205
chr1	182995100	182995200
chr1	183020935	183021035
chr1	183192135	183192235
chr1	183218725	183218825
chr1	183232065	183232165
chr1	183280285	183280385
chr1	183300710	183300810
chr1	183301925	183302025
chr1	183538435	183538535
chr1	183828925	183829025
chr1	183994355	183994455
chr1	183998495	183998595
chr1	183998560	183998660
chr1	184332205	184332305
chr1	184342455	184342555
chr1	184375005	184375105
chr1	184377805	184377905
chr1	184377865	184377965
chr1	184415615	184415715
chr1	184442305	184442405
chr1	184442345	184442445
chr1	184442795	184442895
chr1	184452235	184452335
chr1	184452285	184452385
chr1	184486455	184486555
chr1	184516985	184517085
chr1	184537045	184537145
chr1	184537935	184538035
chr1	184595925	184596025
chr1	184616475	184616575
chr1	184616515	184616615
chr1	184631515	184631615
chr1	184633505	184633605
chr1	184772355	184772455
chr1	184792295	184792395
chr1	184806080	184806180
chr1	184807875	184807975
chr1	184874435	184874535
chr1	184874845	184874945
chr1	184899145	184899245
chr1	185286735	185286835
chr1	185296385	185296485
chr1	185296425	185296525
chr1	185308745	185308845
chr1	185596445	185596545
chr1	185614845	185614945
chr1	185615445	185615545
chr1	185615480	185615580
chr1	185616815	185616915
chr1	186122165	186122265
chr1	186122310	186122410
chr1	186603825	186603925
chr1	186632040	186632140
chr1	186734555	186734655
chr1	186967175	186967275
chr1	187024080	187024180
chr1	187024115	187024215
chr1	188401705	188401805
chr1	188401745	188401845
chr1	188458515	188458615
chr1	188484745	188484845
chr1	188523815	188523915
chr1	188536700	188536800
chr1	188611190	188611290
chr1	188682035	188682135
chr1	188682610	188682710
chr1	188739280	188739380
chr1	188862775	188862875
chr1	189282745	189282845
chr1	189710085	189710185
chr1	189743960	189744060
chr1	190116930	190117030
chr1	190244855	190244955
chr1	190254405	190254505
chr1	190818445	190818545
chr1	191018560	191018660
chr1	191119305	191119405
chr1	191119375	191119475
chr1	191122315	191122415
chr1	191122920	191123020
chr1	191122965	191123065
chr1	191396920	191397020
chr1	191605795	191605895
chr1	191660145	191660245
chr1	191660255	191660355
chr1	191668705	191668805
chr1	191668760	191668860
chr1	191671385	191671485
chr1	191792865	191792965
chr1	192465635	192465735
chr1	192548455	192548555
chr1	193426965	193427065
chr1	193427005	193427105
chr1	193889085	193889185
chr1	197439985	197440085
chr1	197446745	197446845
chr1	197455105	197455205
chr1	197456255	197456355
chr1	197742425	197742525
chr1	197744765	197744865
chr1	197964045	197964145
chr1	197964415	197964515
chr1	198078895	198078995
chr1	198131495	198131595
chr1	198624795	198624895
chr1	198908765	198908865
chr1	198908830	198908930
chr1	198982595	198982695
chr1	199264150	199264250
chr1	199264215	199264315
chr1	199616115	199616215
chr1	199747555	199747655
chr1	199964355	199964455
chr1	199986035	199986135
chr1	200060335	200060435
chr1	200076240	200076340
chr1	200083895	200083995
chr1	200087935	200088035
chr1	200087975	200088075
chr1	200230015	200230115
chr1	200271385	200271485
chr1	200306495	200306595
chr1	200341335	200341435
chr1	200398485	200398585
chr1	200455955	200456055
chr1	200888560	200888660
chr1	200905240	200905340
chr1	200967355	200967455
chr1	200967645	200967745
chr1	201014355	201014455
chr1	201029165	201029265
chr1	201029245	201029345
chr1	201055290	201055390
chr1	201125765	201125865
chr1	201125810	201125910
chr1	201136905	201137005
chr1	201139345	201139445
chr1	201139735	201139835
chr1	201152485	201152585
chr1	201184230	201184330
chr1	201251450	201251550
chr1	201255715	201255815
chr1	201322600	201322700
chr1	201349655	201349755
chr1	201419400	201419500
chr1	201430195	201430295
chr1	201464655	201464755
chr1	201465110	201465210
chr1	201484735	201484835
chr1	201485195	201485295
chr1	201485255	201485355
chr1	201486925	201487025
chr1	201567225	201567325
chr1	201574145	201574245
chr1	201727710	201727810
chr1	201727760	201727860
chr1	201910575	201910675
chr1	201977275	201977375
chr1	201977325	201977425
chr1	201985395	201985495
chr1	201986920	201987020
chr1	201987685	201987785
chr1	201987955	201988055
chr1	201992375	201992475
chr1	202015485	202015585
chr1	202016275	202016375
chr1	202026105	202026205
chr1	202026310	202026410
chr1	202027450	202027550
chr1	202027925	202028025
chr1	202038935	202039035
chr1	202039555	202039655
chr1	202075625	202075725
chr1	202076445	202076545
chr1	202077015	202077115
chr1	202077465	202077565
chr1	202077515	202077615
chr1	202082085	202082185
chr1	202101265	202101365
chr1	202101795	202101895
chr1	202171365	202171465
chr1	202238960	202239060
chr1	202304565	202304665
chr1	202304605	202304705
chr1	202501325	202501425
chr1	202501525	202501625
chr1	202538080	202538180
chr1	202545415	202545515
chr1	202719355	202719455
chr1	202804345	202804445
chr1	203028630	203028730
chr1	203055915	203056015
chr1	203056220	203056320
chr1	203058575	203058675
chr1	203071095	203071195
chr1	203154215	203154315
chr1	203250125	203250225
chr1	203251605	203251705
chr1	203253805	203253905
chr1	203282935	203283035
chr1	203285760	203285860
chr1	203285955	203286055
chr1	203290385	203290485
chr1	203353535	203353635
chr1	203378835	203378935
chr1	203379745	203379845
chr1	203379785	203379885
chr1	203398495	203398595
chr1	203488735	203488835
chr1	203488780	203488880
chr1	203522445	203522545
chr1	203574725	203574825
chr1	203841280	203841380
chr1	203898965	203899065
chr1	203901385	203901485
chr1	203965375	203965475
chr1	204047335	204047435
chr1	204073315	204073415
chr1	204073875	204073975
chr1	204099395	204099495
chr1	204110445	204110545
chr1	204114605	204114705
chr1	204117525	204117625
chr1	204118015	204118115
chr1	204118415	204118515
chr1	204130810	204130910
chr1	204149845	204149945
chr1	204256195	204256295
chr1	204349765	204349865
chr1	204350355	204350455
chr1	204388375	204388475
chr1	204412495	204412595
chr1	204463110	204463210
chr1	204685895	204685995
chr1	204700395	204700495
chr1	204702245	204702345
chr1	204732905	204733005
chr1	204893855	204893955
chr1	205265025	205265125
chr1	205286460	205286560
chr1	205288535	205288635
chr1	205313555	205313655
[truncated: 26,495 more rows]
