# Supplementary material for: Targeted H3R26 Deimination Specifically Facilitates Estrogen Receptor Binding by Modifying Nucleosome Structure
Source: PLoS Genet. 2014 Sep 11;10(9):e1004613. doi: 10.1371/journal.pgen.1004613 (PMC4161307; doi:10.1371/journal.pgen.1004613)
Supplement: Table S1 — Primers for qPCR used in this study. (XLSX) [file pgen.1004613.s018.xlsx]

## Sheet: Sheet1
KAZN_ChIP_F	TTAGATTGTGGCGCTCTCTG	~chr1:15252626-15252765_F
KAZN_ChIP_R	CACTCAGCCTCAGATCACTTT	~chr1:15252626-15252765_R
SLC25A24_ChIP_F	GGCACAGTTAAGATGACTCAGA	~chr1:108741916-108742055_F
SLC25A24_ChIP_R	GGTTAATGCCCTAGGTACATAAATTG	~chr1:108741916-108742055_R
SPATS2L_ChIP_F	CCTGGTCTCAGGTCATAACAAC	~chr2:201165476-201165615_F
SPATS2L_ChIP_R	TGCCGAGGCAAATCCAAA	~chr2:201165476-201165615_R
CXXC5_ChIP_F	CTAGCCTTCAGGCTTTGGG	~chr5:139023101-139023240_F
CXXC5_ChIP_R	CAATCTGGAGCCCTGCAC	~chr5:139023101-139023240_R
ELOVL1_ChIP_F	GTCAGATAAATTCACTTTCTTCAGGTC	~chr6:11053826-11053965_F
ELOVL1_ChIP_R	CCAATGCTGTAAAGCTCTCCTA	~chr6:11053826-11053965_R
CHPT1_ChIP_F	CGACCGGAGTCGTGTTC	~chr12:102091076-102091315_F
CHPT1_ChIP_R	GCGCCTGAGGTCTGATG	~chr12:102091076-102091315_R
FREM2_ChIP_F	GGAGCCACTAAGAAGCATCAA	~chr13:39259046-39259185_F
FREM2_ChIP_R	TGGAAGCAAAGTGGCCTTAT	~chr13:39259046-39259185_R
BATF_ChIP_F	GCTGGGAATACCCTACACTTAC	~chr14:75987811-75987950_F
BATF_ChIP_R	CTGCCTACCTCTTAGGAATGTG	~chr14:75987811-75987950_R
CCDC88C_ChIP_F	CCCTCCGAGGTTGCTCT	~chr14:91884536-91884735_F
CCDC88C_ChIP_R	GGGCCTCTTGACTGTACCT	~chr14:91884536-91884735_R
VASN_ChIP_F	GAGCCATCTGGACAACTCTG	~chr16:4419166-4419305_F
VASN_ChIP_R	GGCCCATGCCAACACTT	~chr16:4419166-4419305_R
JUP_ChIP_F	TCCTGCTCCTGGTCTGG	~chr17:39949571-39949710_F
JUP_ChIP_R	CTCCTGGCTTGTGGAAAGAG	~chr17:39949571-39949710_R
SEPT9_ChIP_F_1	GACCCAGGATTGCCACTTAG	~chr17:75282486-75282625_F
SEPT9_ChIP_R_1	GATCTCCAAGCAGAGGGTTG	~chr17:75282486-75282625_R
SEPT9_ChIP_F_2	CCATGTGACTGGGACCTAGA	~chr17:75282706-75282845_F
SEPT9_ChIP_R_2	CAGGTCCATCTTAGGCAAACTT	~chr17:75282706-75282845_R
SEPT9_ChIP_F_3	TGGCTCACTTTGCTGTGT	~chr17:75283121-75283305_F
SEPT9_ChIP_R_3	TCCCTTTGGTCAGCGATTC	~chr17:75283121-75283305_R
SBNO2_ChIP_F_1	CCCAGAGTGAGATCCTACCA	~chr19:1181736-1181875_F
SBNO2_ChIP_R_1	TGGAATCTCAAACCCGTCAG	~chr19:1181736-1181875_R
SBNO2_ChIP_F_2	ACCTCAGGCTGGGTACA	~chr19:1181926-1182065_F
SBNO2_ChIP_R_2	GGCAGATTGCTGATCTTCCT	~chr19:1181926-1182065_R
TMPRSS3_ChIP_F	TATTGGCAAACCACCAGGAG	~chr21:43810976-43811115_F
TMPRSS3_ChIP_R	AAGGTGTCATCAAGGCCATAC	~chr21:43810976-43811115_R
